# Supplementary material for: Coronal and Root Canal Microbiota in Apical Periodontitis with Different PAI
Source: Microorganisms. 2024 Jul 24;12(8):1518. doi: 10.3390/microorganisms12081518 (PMC11356064; doi:10.3390/microorganisms12081518)
Supplement: Supplementary file 1 [file microorganisms-12-01518-s001.zip]

Archive with 1 entries (1 files):
- microorganisms-3080841-supplementary.pdf
